# Supplementary material for: Thermoelectric Properties Regulated by Quantum Size Effects in Quasi-One-Dimensional γ-Graphdiyne Nanoribbons
Source: Molecules. 2024 Jul 13;29(14):3312. doi: 10.3390/molecules29143312 (PMC11279214; doi:10.3390/molecules29143312)
Supplement: Supplementary file 1 [file molecules-29-03312-s001.zip]

Archive with 1 entries (1 files):
- molecules-3069666-supplementary.pdf
